# Supplementary material for: Long-Term Sex-Specific Effects of Cadmium Exposure on Osteoporosis and Bone Density: A 10-Year Community-Based Cohort Study
Source: J Clin Med. 2022 May 20;11(10):2899. doi: 10.3390/jcm11102899 (PMC9145052; doi:10.3390/jcm11102899)
Supplement: Supplementary file 1 [file jcm-11-02899-s001.zip]

Archive with 1 entries (1 files):
- jcm-1702671-supplementary.pdf
